# Supplementary material for: Changing the Underlying Conditions Relevant to Workplace Bullying through Organisational Redesign
Source: Int J Environ Res Public Health. 2023 Feb 28;20(5):4373. doi: 10.3390/ijerph20054373 (PMC10002177; doi:10.3390/ijerph20054373)
Supplement: Supplementary file 1 [file ijerph-20-04373-s001.zip]

Archive with 1 entries (1 files):
- ijerph-2151659-supplementary.pdf
